# Supplementary material for: Resonant scanning design and control for fast spatial sampling
Source: Sci Rep. 2021 Oct 8;11:20011. doi: 10.1038/s41598-021-99373-y (PMC8501132; doi:10.1038/s41598-021-99373-y)
Supplement: Supplementary file 2 — Supplementary Information 2. [file 41598_2021_99373_MOESM2_ESM.zip]

Archive with 8 entries (7 files):
- patterns_supp/
- __MACOSX/._patterns_supp
- patterns_supp/uncontrol_pattern.mp4
- __MACOSX/patterns_supp/._uncontrol_pattern.mp4
- patterns_supp/mod_pattern.mp4
- __MACOSX/patterns_supp/._mod_pattern.mp4
- patterns_supp/unmod_pattern.mp4
- __MACOSX/patterns_supp/._unmod_pattern.mp4
